# Supplementary material for: Echocardiographic assessment of ischemic mitral regurgitation
Source: Cardiovasc Ultrasound. 2014 Nov 21;12:46. doi: 10.1186/1476-7120-12-46 (PMC4277822; doi:10.1186/1476-7120-12-46)
Supplement: Supplementary file 1 — Additional file 1: TTE image of asymmetric CIMR developing after inferoposterior myocardial infarction. This video shows a TTE parasternal long axis loop taken from the same patient as described in Figure 3, and it demonstrates the inferobasal aneurysm and asymmetric tenting due to more severe tethering of the posterior mitral leaflet than the anterior mitral leaflet (the underlying rhythm is atrial fibrillation and the effects of variable heart rate must be appreciated by the echocardiographer as it may confound analysis). (ZIP 5 MB) [file 12947_2014_543_MOESM1_ESM.zip]

Archive with 1 entries (1 files):
- 7777449171317716_MOESM1_ESM.avi
